# Supplementary material for: Functional Diversification Analysis of Soybean Malectin/Malectin-Like Domain-Containing Receptor-Like Kinases in Immunity by Transient Expression Assays
Source: Front Plant Sci. 2022 Jun 23;13:938876. doi: 10.3389/fpls.2022.938876 (PMC9260666; doi:10.3389/fpls.2022.938876)
Supplement: Supplementary file 2 [file Table_2.XLSX]

## Sheet: Table S3
Supplementary Table 3 | GmMRLK family members protein sequences.
Gene name	Gene ID	Chromosome	Protein length (aa)	Molecular weight (kDa)	Protein sequences
GmMRLK1	Glyma.01G004800	1	901	101.007	MPSSIGCILLLTLCDLVLVALVHAQQQIGFISIDCGGTPTNNEYTDEITNIRYTTDGAYIQTGVNKNISSEYAYPKNPNLPLLLSDLRSFPLGERNCYRLVAGKRGELHLIRASFLYGNYDGENKPPEFDLYVDVNFWSTVKFRNASEEVTMEIISVAQSGVTHVCLVNKGAGTPFISGLELRPLNSSIYDTEFGESASLSLFKRWDIGSTNGSGRYEDDIYDRIWSPFNSSSWESVNTSTPINVNDDGYRPPFKVIRTAARPRNGSDTLEFSWTPDDPSWKFYVYLYFAEVEQLEKTQLRKFNIAWNGSPLFDDSLIPRHLFATTLSNSKSLVANEHKISIHKTKDSTLPPILNAVEIYVARQLDALATFEEDVDAILSIKENYRIQRNWVGDPCEPK…
GmMRLK2	Glyma.01G020100	1	919	102.962	MMELPDIWILRLVVACVFCLLIFIRSASGSATEGFENIACCADSNYTDPQTTLNYTTDYRWFPDKGSCRRTKDVLNEKVRLFFVDEGKRCYNLPTIKNKVYLIRGTFPFNGVNSSFNVSIGVTQLGAVRSSGLQDLEIEGIFRATKDYIDFCLVKGEVDPFISQLELRPLPEEYLHDLPASVLKLISRNSFWGTKDEIRFPTDPSDRIWKATSSSLSALLLSSNVSNFDLKSNVTPPLQVLQTAVTHPDRLQFVLSGLDIEDNEYRVFLYFLELNSTVKAGKRVFDIYVNGEIKKERFDILAGGSNYTYTVLNVSANGLLNLTLVKASGAEFGPLLNAYEVLQMRSWIEETNQKDVEGIQKIREELLLQNQDNKALESWTGDPCFFPWQGITCDGSNGS…
GmMRLK3	Glyma.02G121900	2	820	92.1479	MRNKTKPSPHIPLFTMKESDIVESSRYAISLVLHLFLLLLLFFHLITCNPINVPNKILLNCGSNEGSTFNGVNWIGDVGSSFLPPEYDKSSSTLLISSIKSRAPKVPYSTARITHSPLTYSFPSSPGLKFIRIYFLSSSYLKKMNLSKAYFSVKAGPYTLVSNFNPFNFAEELNLVFFTKDFLVNVGEENLKITFTPSPSISNAFAFVNGIEIFPVPHSIYFPSSMVPYLGHQEPFFINDEYALEILYRVSIASEYSADVENAFGTWLDDSNYISGSQSGSVLSITHRIVRMNFTTLTSKDYNYSAPEELYLTARTMGSNGDANMKYNLTWSFPVDSGFKYLVRLHFCEISTEVTQVHQKVFKVYINNETAEERMDVVALAGGPFTPLSRDFVVMVPSE…
GmMRLK4	Glyma.02G122000	2	647	72.7265	MPLGLYSRGDDAPLPLVGHYPELVYIYNDSAMENICRLKVGGEQIPPKYDTGMFRTWDTDGAYILGSDTGIEPFNMSMPVLYDGNAPPYLAPADVYRTSRSMRTFEKGLVNLNYNMTWFFPVDSGFFYLVRLHFCEIYHGITRVNEVVFTVFLNNQTAEEQFDPIAWSGRPGVAIQRDYVVMVPKVNEAKQDLWLDLHPYKDSKPMMYYNSFSNGVEIFKLSNFDDRNLAGPNPSQSFVSGSDVKPHHVAQFKKSSEKLKFIIIGCGLGTVVLPILLCLVLFRLKVIRPRKVMSWCGLAVHTPNQIEKAKKSSFCSHFPIREIKVATNDFDEALLIGTGGFGSVYKGSFDGGATSVAIKRANPMSHQGVSEFETEILWLSQLRHANLVSLLGYCNEDGE…
GmMRLK5	Glyma.02G196000	2	826	93.4641	MSFLSITFITLFLLSHHYIHHPQANTPVDRFTINCGASVISSDGERTWMGDTDSMLLSSQDSTVSAKPTSQSPSTNHVPFTTARMSRSQFNYSFPVTPGPKFLRLFFYPASYPSFPHTDSSFKVQCNQFLLLDSFNASLNVDAVKKETIFREYIVYVGDNQMLILSFTPFQPNSYAFINGIEVFSMPSYLYYTSATDTGFTFVGSGTLFSIQSSAVLETYYRIKVGGQGISPGNDTGLFRNWIGHDEDYLITHNLKNNLPGDTDAKMNIIVNPDYVAPKELYSIARDMGSNATLNKISNLIWEFPVDSGCTYMIRLHFCELDPHVYDIGDRVFFIYIASQLAESGADVMSWSQKQKGLAVYKDYAILIPKNDTEKKVNLSLQMHPYQSSWDTEYSGPFL…
GmMRLK6	Glyma.03G177600	3	932	104.369	MESILLFFSSFKFALSLSLILHSPFSSAQIMQGFVSLDCGGTEKFADEIGLHWTPDDKLTYGQISTISVVNETRKQYTTLRHFPADSRKYCYTLEVVSRTRYLLRASFLYGNFDDNNVYPKFDISIGPTHWSTIVISDANSIEMRELIFLASSPTVSVCLSNATTGQPFISTLELRQFNGSVYYTQFEEHFYLSVSARINFGAESDAPIRYPDDPFDRIWESDSVKKANYLVDVAAGTEKISTTVPIDVNRDEMPPVKVMQTAVVGTNGSLTYRLNLDGFPGTGWAFTYFAEIEDLDPNESRKFRLVLPGQPDISKAVVNIEENAQGKYRLYEPGFTNISLPFVLSFRFGKTYDSSRGPLLNAMEINMYLEKNDGSLDGATISNILSHYSAEDWAQEGG…
GmMRLK7	Glyma.03G247800	3	869	96.2245	MQYSSAKGLLLRLVCSIFVLLNGMHAGVAWNEEPGSLILGCGLDGGGAKDADGREWSPDNKFLGPEGGSITSKASYQDPSLMSEIPYMSARVFSSEATYKFPIQPDKRYWLRLHFYPALYESFNPSDSFFSVTANGVTLLSNFSATATCEALSQAYIDREYSLAPLNSEALTLTFKPSDKYNGTFAFVNGIQLIPMPELFDSGELVGYADQTTDVKSLNLQTMFRLNVGGQYISPIQDSGLTRMWYDDRPYLYGGGTGVTNQAEKNVLIDYQTMPKYIAPSDVYSTSRSMGPDKDVNLGFNLTWVFQVDPNSMYLVRLHFCEYHYSKVNEIAFDIFVNNQTAQAQADVIGWTGGKGVPTYKDYVIYVQDGEADDMLWLSLHPSPDSKPEFYDAILNGVE…
GmMRLK8	Glyma.05G099900	5	793	88.4159	MAILQLHRIQHSVCVLLVFLIHFSSLQFPSHGYTVPDKYFNNCGSDSSASKSGKNYVGESNLKTSFGSSNTERSESQVPSPLYQTAKKFRSEASGYKFNINVAPTCNLSSASFNVSVPGFWLLRNFNGRNDSDNNSAVVKEFFMQITSGSFKITFRPLPSSFAFVNAIELFILPIHLTANQVSPEVCTLGVNDSLLRKWNPDDSYILNTENAKNRSPYLGPIQYRVGNDSDGSNANEYTAPSDVYGTAKEINSSSSSAGNITWALLVDNNADHLLRLHFCDYWSPQNDLKYFDLSIYDTYVMSVNIDNQELPAPYYYDFVVHSDDSGFMKVSIAPDASAPIPNAFLNGLEIMKVIMTSSSVPLDQEPYSNHNSLPVVLGSVIGGLVVVFAVVILGFLWR…
GmMRLK9	Glyma.05G100000	5	838	94.018	MAIAMLHRIQHFLCLILVFLLPFSSLLFPSLGYNVPDKYFINCGSDSNVTVGDKVYVGESNPVARFSRSKTESNESQVPSPLYQTARIFRRESSYEFGIDTNGTYLVRLHFFSFTSRSNLYSARFNISVPGFWLVQKFDARNDTENNADPVKEFFMEITSPTFKIIFRPLPSSFAFVNAIELFLLPLNLISNNVSHFTFSGYMGLTSYRPGLYSRVLETKLRLNVGGQIVTGPDNLLRKWFPDDSYFANPENAKNRSPFMGRIEYHVGDDSDGPYANKFTAPSDVYRTAKEINSSSSSAGNITWALPVDYNTDHLLRLHFCDYWSPQIDHAYINLFIYDTYVMPVNIYDPEVSKELPAPYYFDFVVHSDDSGFMKVSIAPDASARIRDAFLNGLEIMKI…
GmMRLK10	Glyma.05G144400	5	931	104.462	MDLSSLFLVLIPLLTSFAVCQLEEFVSIDCGGTSNYTDTSTGLAWISDSRIMQHGISVEVESPNRSMVQYQKRRDFPIESKKYCYTLSTEERRRYLVRATFQYGSLDSGDTYPQFQLYLDATKWATVSIYDASRIYVKEMIIRAPSNSIDVCMCCATTGSPFISTLELRPLNLSMYATDFEDNFFLEVAARINFGAPTEDAVRYPDDPYDRIWDSDLIKRQNYLVGVAPGTERISTTRNIDIETREYPPVKVMQTAVVGTKGVLSYRLNLEDFPANARAYAYFAEIEDLGQNESRKFKLKQPYIADYSNAVVNIAENANGSYTLYEPSYMNVTLEFVLSFSFVMTPDSTRGPLLNALEISKYVQIASKTDKQDTTVVNAFRLLSAQSSQTNEGDPCVPT…
GmMRLK11	Glyma.07G013700	7	901	99.8532	MIHQTMMGMLLQFLYALFGVLTAVVLVQAQDQSGFTSIDCGLPEASSYNEKTTGIFYISDAKFIDAGVSKSISPAQKSTHLQQLAYVRSFPSGERNCYRINVTSGTKYLIRATFFYGNYDGLNQPPQFDLHLGANIWDTVNFPNASLSEISEIIHTPSLDYIQPCLVNTGKGTPFISAIELRTLNNAFYVTASAESLAYYQRYDLGSITNLGYRYNYDVYDRIWVPHGLNQWTQLSSTLHLLDIFQNDYKLPEVVMSTAATPINASAPFQFYWGPDNVDDKFYIYMHFSEVEILAENETRTFNIFMNGKLFYGPLTPGYLTTNTIYAKSALTGATRYLFSLAKTGTSTLPPIINAMEIYKVIDFPQSETEQDDVDAITNIKNAYGVDRNWQGDPCGPVA…
GmMRLK12	Glyma.07G127100	7	901	100.567	MASSIGCILLLTLCVVLVALVHAQQQIGFISIDCGSSPPNNEYTDDITKIRYTTDGAYIQTGVNKNISSEYAYPKNPNLPLPLSDLRSFPQGERNCYRLVAGRRGSLHLIRASFLYGNYDGVNKPPEFDLYVDVKFWSTVKFRNASEEVTMEIISVAESGVTHVCLVNKGAGTPFISGLELRPLNSSIYSTEFGESASLSLFKRWDIGSLNGSGRYEDDIYDRIWSPFNSSSWESVSTSTPINVNDDGFRPPFEVIRTAARPRNGSDTLEFSWTPDDPSWKFYVYLYFAEVEQLEKTQLRKFNISWNGSPLFDDSLVPRHLFATTLSNSKSLVANEHRISIHKTKDSTLPPILNAVEIFVARQLDALATFEQDVDAILSIKESYRIQRNWVGDPCEPKN…
GmMRLK13	Glyma.08G100800	8	933	104.323	MDLSSLFLVLIPLLTSLAVCQLEEFVSIDCGGTSNYSDTSTGLAWISDSSIMQHGISVEVENPNGRSMLQYQKRRDFPIDSNKKYCYTLSTEERRRYLVRATFQYGSLDSGDTYPQFQLYLDATKWATVSIYDASRVYVKEMIIRAPSNSIDVCMCCATTGSPFISTLELRPLNLSMYATDFEDNFFLEVAARINFGAPTEDAVRYPDDPYDRIWDSDLIKRQNYLVGVAPGTERISTTKNIDIETREYPPVKVMQSAVVGTKGVLSYRLNLEDFPANARAYAYFAEIEDLGQNESRKFKLKQPYIADYSNAVVNIAENANGSYTLYEPSYMNVTLEFVLSFSFVMAPDSTRGPLLNALEISKYVQIASKTDKQDSTVVTAFQLLSAESSQTNEGDPCV…
GmMRLK14	Glyma.08G198800	8	897	101.089	MHTDSMRSALVWIFTLNVCLQILFIPGGDSKPHPRFREKITEDYNPGFISIDCGASNDYLDEETSIFFKTDTDFIETGENFLTSSQFIQTNDPDLGRQLHTLRSFPEGNRNCYTLKPEYKQGEQKSYLIRAMFGYGNYDGKNHAPTFDLYLGVNYWINVNTATNSYIWTEIIHAPTTDTIQVCLVNIDTGTPFISSLELRPLSTSIYQIMSQSYLHLKGRFDVGGPVVNFYKRYKDDIYDRRWYWRDVKDWYKINTTIDVNKSGNDIYQVPAEILKTAVQSFNRSYDLYHDYEIEWNVHLNKYSRYYVYFHFAEIQKLAPGLRRIINITLNDENILSEPITLEYMKPVTISNKNATQGFVRFSIRATAESDAPPILNAFEVYELITDLNSPTDIKDVDA…
GmMRLK15	Glyma.08G198900	8	895	99.661	MMGMLLQFLYVLFGVLISVVLVQAQDQSGFISIDCGLPESSSYTEKTTSIFYISDAKFIDAGVSKSISPAEKSTHLQQLAYVRSFPSGERNCYRINVTSGTKYLIRATFFYGNYDGLNQPPQFDLHLGPNLWDTVSFPNASLSEISEIIYTPSLDYIHPCLVNKGQGAPFISTIELRTLKNASYVTASAESLAYYRRYDLGSITNLVYRYNYDVYDRIWVPHGFNQWTQLSSTLNHDIFQNDYKLPEVVMSTAATPINASAPFQFYWDPDNVNEKFYIYMHFNEVKILAENETRTFNIFMNGKLFYGPLTPGYLTKNIIYSTSALTGATRYLFSLAKTGTSTLPPIMNAMEIYKVIDFAQSETEQDDVDAITNIKNAYGVDRNWQGDPCGPVAYIWEGL…
GmMRLK16	Glyma.08G199400	8	897	101.031	MERETRRIVILNVWAWLALVSLFTIHTNSALENNNPGFISIDCGSEAAYSHTETGIWFETDNDYVGTGSNHMVSSNVNLNYRDYGRQLNTLRCFPKGERNCYTLKPQHGKNNSSKYLIRAFFSYGNYDGKNEAPSFDMYIGVNLVDKVNLTDYADTYWFTEIIQTVSSESIDVCLVKSGPTIPCIASLELRPLNTSIYHTPTAAPQPLLYLQLRIDVGSSALPPPYGDYYFRYKDDVYDRIWRCDLDDTNGWYPLVMESLNLDSGRRSSDIYKLPSQVLRTAVQSPNVSHPLQFDYDNLYAPLDKPYEYYVYFHFLEIQQLPIGKKRIINITLNYQTILTQPLVLEYLKPVTIAPQKTSSGSVLFNVSATSESDAPPILNAFEVYKLITQLDLPTQARD…
GmMRLK17	Glyma.08G248900	8	842	92.8751	MDTSGTRIALGTILPILLLCLPYFSIAVDVIYRPVELLSINCGSSSNFSTLDGRNWTADIKFLSENKDSVAASALTPSTQQGPYTYARFSHSQFTYSFPVSAGPKFLRLFFYSTSYQNFDRSKSDFSVKAGPYTLLHDFNASLNADAGDEPGNYLFREYCINLKDGERLNITFIPSTTDSYAFINGIEVVSMPPYLYYTNLDDNTGFPQIVGGVTYTIESKSALEKIYRLNVAGTNIPPTGDTGMLRTWEADDNYVTTQSNISVDFGGITKLSFTTATENYTAPDKVYRSSRSMGTSGSLNMGFNLTWQLPVDSGFTYLLRLHFCQLDPHVHQAGDLEFYIYIADQLATDRADVLLWTINQKAVPVVTDYIVSIPVNQKKPNISLKLHPHPKSRIKDAQ…
GmMRLK18	Glyma.08G249200	8	871	96.6175	MEKTCTGFALGAILLHLLLLSLPNLSIAEVTVYSPDEIFSIGCGSSINSSTPDGRNWIGDSNTKLLHDSQNTVAAPALTPSTQQGPYTYARLSHSQFTYSFPVSTGPKFLRLFFRSTSYQNFDPPKAYFSVKSGPYTLLKDFNASLNADADDEPGEYLFREYCIHLEDGKRLNITFIPTTIDSYAFINGIEIVSMPSYLYYTNPDVVDSAGLPQLVGLTNPIPIENNYALETKYRLRVGDAEIPASQDTGMLRSWDVDNKYVTSQSVLSLDIDTITKLRFTKTTPNYTAPDQVYRSLRNMGPDSSKNLRFNLTWQLPIDSGFTYLLRLHFCELDPGVNKPGDLSFYIFVHDQLVEDWADVLGWSDEQKGVPVVRQYAVFIQGNQHQRAYLSLKMHPNPT…
GmMRLK19	Glyma.08G249400	8	790	88.6199	MDWNTGLSMGTTNTRITLGTILLLLLCFPYLSISDAIYRPNDLLSINCGSSNNLSTPDGRNWTAGIKFLTAESLDSVAAPPNIPSTIMGPYTSARLSHSQFSYSFPVTAGPKFLRLFFYSTSYQNFDRSKAYFSVKVGPYIYTLLQDFNTSLNADADDDPGQPDILFREYCINIRDHERLDIAFIPTITAQHQDSYAFINGIEIVSMPPYLYYTNPDVDSAGLPQLVGLERPFPIETNSALETMYRLRTTPNYTAPDQVYRSLRNMGPDGSFNMGFNLTWKLPVDSGFTYLLRLPFCQIDPHVLQAGDLEFYIFIADQLATDKADVLLWANNEKGVPVVRDYAISILGNREKVNLSLKMHPHPRSLIKNTQLNAIELFKIHDPTGNLAGPKPNLPFLVP…
GmMRLK20	Glyma.09G024700	9	852	93.5867	MGSVLGEGHFVVLLLVMVSLTVSTVNGQPKSILLNCGSDSSVNVDGRRWVGDMATDNNVTLSSPSVVVSTSTSSGSSIYDSLYKTARIFNSPLNYTFKDVQGNYFVRFHFCPFETDDYNVNESSFGVVVNSLKLLSEFDVPGKISHKNMNLLNSGRNASSLFLVKEYIVAVNGDMLLIEFVPTRSSFGFINAIEIVPVAGELFAGSVSRVGGSGGNMNLPGRGMETMYRLNVGGPEIQSNQDHDLWRTWEVDSGYMITENAGSGIKNSSNITYASVNDTAVAPLLVYETARAMSNTEVLDKRFNMSWKFEVDPDFDYLVRLHFCELVYDKANERIFRIYINNKTAADNVDVFVRAGGMNKAYHQDYFDPVSPRIDTVWVQLGPDTAAGAAGTDALLNGL…
GmMRLK21	Glyma.09G133000	9	818	90.9171	METQKLITHFILLFLLPLLFISCSSAFTTIDNYLISCGSQNNASIFNRIFISDSTSQGSIFLSADKSISLTNQNLPPQSPTLFHTARVFPQHWELQAQRFDLKSANFSVLVDGNLVLRNFKPSNGALLKEFILKIESNLLEIVFRPEGNSGFGFVNAVEVFTAPADFVVDYGARLVGPSGVVEYKNLSSQVLETVHRINVGGVKVTPFNDTLWRTWIPDEEFLVFKDAAKRVGITHTPNYQKGGATREIAPDNVYMTAQEMNKDHSIIASQFNITWNFPVAPGGVRHLVRLHFCDIVSVALNFLYFDVYINGYSAYKDLDLSSLTFHVLASPIYVDFVVDSDESGVIQISVGPSELSSSTRMNAILNGAEIMKLVNVPGSHVVPRKKRLWVLVGSIVGG…
GmMRLK22	Glyma.09G202300	9	919	102.802	MMELPDIWILRLVVACVFCLHIFIRSASGYATEGFENIACCADSNYTDPQTTLNYTTDYRWFPDKGSCRRTKDVLNEKVRLFFVDEGKRCYNLSTIKNKVYLIRGTFPFNGVNSSFNVSIGVTQLGAVRSSGLQDLEIEGVFRAAKDYIDICLVKGEVDPLISHIELRPLPEEYLHDLPASVLKLISRNSLWGSKDEIRFPTDPSDRIWKATSSPSSALLVSSNVSNFDLKSNVTPPLQVLQTALTHPERLQFMHSGIDTEDNEYRVFLYFLELNSTVKAGKRVFDIYVNGEIKKERFDILAEGSNYTYTVLNVSANGLLNLTLVKASGAEFGPLLNAYEILQMRSWIEETNHKDVEVIQKIKEEVLLQNQGNKALESWTGDPCFFPWQGITCDSSNGS…
GmMRLK23	Glyma.09G273300	9	896	98.0726	MMTSMNRYYVCVPLFVCLVLAIELVVAEDFQPTDKILLNCGGPPSSTDTDGREWTTDNGSKFGSSTAKSATSPAATQDPAVPQVPYMTARVFHAPYTYTFPVASGWKFLRLHFYSASYSSLNASDALFAVAANSYTVLRNFSVAQTTLALNYAYIMREFAIHVEGESLNVTFTPSTNASNAYAFVNGIEIVSMPEIYTSTDGTLMMVGSNSPFPIDNSTALECVYRLNVGGNDISPSHDTGMFRSWSDDMPFLYGAAFGVTEPADPDVKFEYPPGTPSYIAPLDVYSTARTMGPNPEINTNYNLSWIFNIDSGFSYLVRLHFAEVSSNITKINQRVFDIFLNNQTAMPQADVIAWAKEFDLSHSNGVPVHKDYVVFVPNGEPRQDLWLALHPDKTEKPM…
GmMRLK24	Glyma.10G048800	10	923	102.415	MQNRVPFFFLSSFSLVLLLLLQLSSAQMPGFVSLDCGGKENFTDEIGLNWTPDKLMYGEISNISVANETRKQYTTLRHFPADSRKYCYTLDVVSRTRYLLRVSFLYGNFDANNVYPKFDIFIGATHWSTIVISDANTIETRELIFLALSPTVSVCLSNATTGKPFISTVELRQFNGSVYYTYTEEHFYLSVSARINFGADSDAPIRYPDDPFDRIWESDSVKKANYLVDVAAGTRKISTNKSIDVNSDELPPMKVMQTAVVGTNGSLTYRLNLDGFPGFAWAVTYFAEIEDLAENESRKFRLVLPGHADISKAVVNIEENAPGKYRLYEPGYTNLSLPFVLSFRFGKTSDSSRGPLLNAMEINEYLEKNDGSPDGEVISSVLSHYSSADWAQEGGDPCL…
GmMRLK25	Glyma.10G163200	10	862	95.9231	MYIHVCLWLVLCFPVFLNAVPPDKGGGDSLMLGCGLGEGGGKDSDGRQWTPDNKYLSGGNSVTSKASFQDPSLLSEVPYMTSRVFTSEATYKFPVKLDKRYWLRLHFYPAVYNTFDPVNSYFSVTANSVTLLSNFSASITCQALSQAYLDREYSLAPLDSDTLSLTFKPSGKQNGAFAFVNGIQLIEMPELFDSAPMVGYSDQTMDTKSFHFQTMFRLNVGGQFISPKQDSGLSRMWYDDTPYLYGAATGVTNHATKDVKIDYKTMPQNIAPPIVYSTSRSMGNNKDVNMGFNLTWIFHVDPGSMYLTRLHFCDYYYSKVNEIVFKIFINNQTAEAEADVIGWTGGKGVATYKDYVIYVKDEAGDDQLWLALHPAPETEPEFYDSLVNGVEVFKLNDTD…
GmMRLK26	Glyma.10G231500	10	826	91.8157	MNTQNLIPLIILLLFIPFSVSFSPTDNFLLSCGSYSNASLFNRVFMGDSTNPGSTFLSSDDSISLTYQKPPQNLSTLYHTARVFRSTARYRFNMKKNGTHLVRFHFSPFKAQSTFDLKSAKFNVFVNGVSVLSNFQPPNDVLLKEFILKIESNVLEILFRPVGESGFAFVNALEVFTAPVDFVIDVGARLVGPSGVEEYRNLSSQVLETVHRINVGGLKITPFNDTLWRTWIPDEDYLVFKGAAKPAVSTHTPNYQKGGATREVAPENVYMTAQQMNRENSSLASRFNITWNFPVSPGGGVPHLVRLHFCDIVSPALNLLYFDVYINGYIAYKDLDLSALTIHTLASPVYVDFVTNSVDSGFVQVSVGPSELSSSIRMNAILNGAEIMKMVNDVGTNVV…
GmMRLK27	Glyma.11G246200	11	930	104.377	MGLCSLFLVTLLLLTSFAVCQLEEFISIDCGGTSNYTDKSTGLAWISDSGIMKHGKPVEVQNPSGNKFQYQRRREFPIDSRKYCYTLVTEERRRYLVRATFKYGNLDDGDTYPQFQLYLDATKWATVSIYDASRIYAKEMIFRAPSNSIDVCMCCATTGSPFISTLELRPLNLSMYATDFEGSFFLKVAARINFGAPSEDVVRYPDDPYDRIWESDLIKRQNYLVGVAPGTERINTTKKIEIETRENPPVKVMQTAVVGTKGILSYRLNLEDFPGNARAYAYFAEIEDLPKNETRKFKLEQPYIADYSNAVVNIAENANGSYTLYEPSYMNVSLEFVLSFSFVKTRDSTQGPLLNAMEISKYMPIASKTDRQDSNFVNAFRFLSAESVLKNEGDPCVPT…
GmMRLK28	Glyma.12G074600	12	837	92.7442	MRDCREICLFICVLSILPLVCFSANFVPTDNYLIDCGSPTNTPIDSRNFTADSFYKNFLSTQQDIVASTSLKSITSTSDSPLYSTARIFTAPSKYTFPINKKGRHWIRLYFFPFAYEKYNLSAAKFAVSTQNYNLLSDFSVQKNPVMKEYSLNVTSDTLVITFSPSDNSIAFVNAIEVVSVPDDLIIDDANTLNPAGSYSGLFAQALETVFRVNMGGPTISSGSDTLQRTWVPDEKFLIQPNLARNFTNIGAVKYVDGGPTENTAPPSVYGTLTQMNSADDPRSNFNVTWQFDVEPQFQYLVRLHFCDIISKSLNELYFNVYINSWFVAKDLDLSTINNNILAAPFFKDMITAPSASTKIFISIGPSTVNSNYPNAILNGLEIMKMNNSVSSLSSSTAV…
GmMRLK29	Glyma.12G148200	12	846	93.1919	MLKMELIKWVPYVVVVAFLVFVNGSFALYTPPDRYLIACGSSQNVTFQGRTFVPDSQHSSLVMKTGNSVIASSNSSSAPLPIYQSARVFTEKASYRFKIQQEGRHWVRLYFSPIPNSAHNLTSASLTVVTDDFVLLSNFTFRKFNGSYMFKEYAINVTSDTLVVTFIPSNGSVAFVNAIEVVSMPNELFFDHALAVNPPATFSGLSELAFETVYRLNMGGPLITAQNDTLGRTWVNDRKYLHVNSSVLNVSVNPSSIKYPVAVTPETAPNWVYATAEAMGDANVNDPNFNITWVFNVDPNFSYFIRAHFCDIMSKSLNTLVFNVFVNSDIALQSFDISSITNDLAVPYYKDFVANSSADSSTLTVSVGPDTVADFPNATMNGLEIMKISNTLKSLDGLY…
GmMRLK30	Glyma.12G220400	12	689	75.7191	MVMMKLVKWVSFVLVVYLFLVNGSFATFTPRDNYLIACGSSQSITSQDRTFVPDSQHSSLKLKTGNSVVASSNSSVPSPIYQSARIFTEKASYRFQVEEGRHWLRLYFSPLPNSAHNLTAAAITVVTDDFVLLCNFSFRNYNGSYMFREYAINVTSDTFTVTFIPSNGSVAFVNAIEVVSMPNDLFVDQALALNPTAAFNGLSELAFETVYRLNIGGPLLTPQNDTLGRTWENDQKYLHVNSSVTKVSVNPSSIKYHAGVTPETAPNWVYATSEVMGDANVPDSNFNITWVFSVDPNFSYFIRVHFCDIISKSLNTLVFNLFINTDIALGSLDLSSITNDLAVPYYKDFVSNASADSNILTVSVGPDSMADITNATMNGLEVMKISNAFKSLDGLSSVA…
GmMRLK31	Glyma.12G235900	12	878	96.3269	MGKIEKNKNTLLTSPFLSSFKSSSSSSSSLMMATLLVILLALFSPSLGLPLASFQPKDNFLIDCGAENTVTLPDGRQFKSDPQARSFLQANDEYKVSANDVNFPSPIYSNARIFIQEAKYSFHLVQPGFHWIRLYFYPIKNNIFDLQKASFSVYTDTYVLLHSFNVNNTDKPIFKEYLINATEPQFTMSFIPLKNSAAFINAIEVVSAPDNLIFDTGAGLFPVGEFSGLTTYGFQPVYRVNNGGPLITSSNDTLGRTWETDEPYLTNKNLAKSASVATSAVKFPQDNPSISPMIAPQTVYASATEMGDAGVNQPNFNVSWKFDVDTSFSYLVRLHFCDIVSKGLNELYFNVYVNGKVAINNLDLSAITGALSTPYYKDIVVNATLMSEGLTVQVGPANA…
GmMRLK32	Glyma.13G053600	13	894	99.3542	MTFLSITFLTLFFLLLFLSIELQAYTPEDNFTISCGTTGIVFDGQRTWTGDADTKYLSGGQGSTVLTQAATQDPSVNQVPYTTARLSPSQFNYSFPVSAGPKFVRLFFYPADYPSFPRTHASFSVQSNGFTFLKGFNASLNADAESTKTIFREYVVNVNDGDILILSFTPSQPNSYAFINGIEVLSMPSDLYYTSATDSIGFKFLGSTTLYSVETRFALQAEYRIKMGGQEISPLNDTGLFRKWTGDEEDYLIKQNPENNDLPAITDGKMNITVNPDYVAPKELYRAGRSMGTNATLNKISNLTWEFPVDSGFTYVLRLHFCELDPDINKDGNRVFFIYIASQLAENHADVMQWSHNQKGLAVQRNYAILIPNDNTQKKVNLSLQMHPYATNDETTYSD…
GmMRLK33	Glyma.13G053700	13	819	91.4664	MISTVRFYSVTSFVLAFLFFSIDLQAYTPEDNFTISCGTTGIVFDGQRTWTGDADTKYLSGGQGSTVLTQAATQDPSVNQAPYTTARLSPSQFNYSFPVSAGPKFVRLFFYPADYPSFPRTHASFSVQSNGFTFLKGFNASLNADAESTKTIFREYVVNVNDGDILILSFTPSQTNSYAFINGIEVLSMPSDLYYTSATDSTGFKLVGNTTLYSVETRFALQAEYRIKMGGQEISPLNDTGLFRKWAGDEEDYLIKQNPQNNDLPADTDGEMNITVNPDYVAPKELYRTARNMGPNATLNKISYLTWEFPVDSGFTYVLRLHFCELDPNITKDGDRVFLIYIASQLAEDHADVMQWSRNQKGQAVQRNYAVSIPKDNTQKKVNLSLQMHPYATWDITKY…
GmMRLK34	Glyma.13G053800	13	702	77.973	MTFLSITSLTLFFLLLFLSIELQAYTPEDNFTISCGTTGIVFDGQRTWTGDADTKYLSGGQGSTVLTQAATQDPSVNQVPYTTARLSPSQFNYSFPVSAGPKFVRLFFYPADYPSFPRTDASFSVQSNGFTFLKGFNASLNADAEATKTIFREYVVNVNDGETLILSFTPSQPNSYAFINGIEVLSMPSDLYYTSATDSTGFKFLGSTTLYSVETRFALQAEYRIKMGGQEISPLNDTGLFRKWADDEEDYLIKQNPQNNDLSSNTDGKMNITVNPDYVAPKELYRTARNMGTNATLNKISNLTWEFPVDSGFTYVLRLHFCELDPNINKDGDRVFFIYIASQLAENHADVMQWSHNQKGLAVQRNYAVLIPKDNTQKKVNLSLQMHPYATNDETTYSD…
GmMRLK35	Glyma.13G054200	13	787	88.7357	MRFNSITSVTTLFLFLSLFTHLHAYTPVDNFTISCGTTGKSYDGERTWTGDTGSTFLSHQDGTVSANATTQSPSTNQVPYTAARLSRSRFSYSFPVSPGPKFLRLFFYPAEYASFPSSNASFTDQSNQFTLLHVFNASLKAENTKTIFREYVVNVDGDSERLNLTFTPSQPNSYAFINGIEVLSMPSNLYYTSANDNGLKLVGTDTLFPIRTNTALETEYRIKVGGQGISPRNDTGLFRNWAGQDEDYLIKQKNPQNSAITGNTNGKMNITVNPDYVAPKELYRTARVMGTNTSMNKSLKLTWEFPVDSGFHYMIRFHFCQLDPNITNIGDRVFSLYIGSEFLDVMRWSQKQKGVAVYKDYAILIPKSDTQKQVNLSLQMMNPYESAKDKENNDPFLNG…
GmMRLK36	Glyma.13G054300	13	844	94.1047	MRLLSIITTSLTLFFLLLFLSIHLQAYTPEDNFTISCGTTGIVFDGQRTWTGDEDTKYLSGGQGSTVLTQAATQDPSVNQVPYTTARLSPSQFNYSFPVSAGPKFVRLFFYPADYPSFPRTHASFSVQSNGFTFLKGFNASLNADAEATKTIFREYVVNVNDGEILILSFSPSQPNSYAFINGIEVLPMPSDLYYTSATNSTGFMFLGSTTLYSVETRFALQAEYRIKMGGQEISPLNDTGLFRKWAGDEKDYLIKQNPENNDLPADTDGKMNITVNPDYVAPKELYRTARNMGTNATLNKISNLTWEFPVDSGFTYVLRLHFCELDPNINKDGDRVFFIYIASQLAENHADVMQWSHNQKGLALQRNYAVLIPIDNTQKKVNLSLQMHPYATNDKTTY…
GmMRLK37	Glyma.13G054400	13	896	99.5334	MRLLSIITTSLTLFFLLLFLSIELQAYTPEDNFTISCGTTGIVFDGQRTWTGDADTKYLSGGQGSTVLTQAATQDPSVNQVPYTTARLSPSQFNYSFPVSAGPKFVRLFFYPADYPSFPRTDASFSVQSNGFTFLKGFNASLNADAEATKTIFREYVVNVNDGETLILSFTPSQPNSYAFINGIEVLSMPSDLYYTSATDSTGFKFLGSTTLYSVETRFALQAEYRIKMGGQEISPLNDTGLFRKWAGDEEDYLIKQNPQNNDLSSNTDGKMNITVNPDYVAPKELYRTARNMGTNATLNKISNLTWEFPVDSGFTYVLRLHFCELDPNINKDGDRVFFIYIASQLAENHADVMQWSHNQKGLAVQRNYAVLIPKDNTQKKVNLSLRMDPYATNDKTTY…
GmMRLK38	Glyma.13G136700	13	950	105.947	MLTDFILSYILKNSKRSGRNLLGEEMENRVPFFFFFLFSFSLLLLLLLELSSAQMPGFVSLDCGGKENFTDEIGLNWTPDKLRYGEISNISVANETRKQYTALRHFPADSRKYCYTLDVVSRTRYLLRASFLYGNFDANNVYPKFDIFIGATHWSTIVISDANTIEMRELIFLALSPTVSVCLSNATTGKPFISTLELRQFNGSVYYTYTEEHFYLSVSARINFGADSDAPIRYPDDPFDRIWESDSVKKANYLVDVAAGTRKISTNKSIDVNSDEMPPMKVMQTAVVGTNGSLTYRLNLDGFPGFAWAFTYFAEIEDLAENESRKFRLVLPGHSDISKAVVNIEENAPGKYRLYEPGYTNLSLPFVLSFRFGKTSDSSRGPLLNAMEINEYLEKNDGS…
GmMRLK39	Glyma.13G201400	13	869	95.292	MGKIEKNKNTLLTPPFLSSFKSSSLMMPILLVILLALFSPSLGLPLASFQPKDNFLIDCGAENTATLPDGRHFKSDPQSRSFLQANDEYKVSANDVNLPSPVYSNARIFIQEAKYSFHLVQPGFHWIRLHFYPIKNNIFDLQKATFSVYTDTYVLLHSFNVNNTDKPIMKEYLINATEPQLTMSFIPLKNSAAFINAIEVVSAPDNLIFDTGAGLFPVGEIGGLTTYGFQPVYRVNNGGPLITSSNDTLGRTWESDEHFLTNKNLAKSASVATSAVKFPQDNPSISPMIAPQTVYASATEMGDAGVNQPNFNVSWKFDVDTSFGYLVRLHFCDIVSKGLNELYFNVYVNGKVAINNLDLSAITGALSTPYYKDIVVNATLMSEGLTVQVGPANADGGNA…
GmMRLK40	Glyma.13G352700	13	881	98.866	MEGHFLFLMFHLSLTLPIIVRAQNQSGFISIDCGLEDEPNYTDETTSIYYSSDVNFTNSGVSHSISSKYKASLDRQFWNVRSFPDGTRNCYTLVVPQVSSKKYLVRARFAYGNYDGKDSLPEFDIYLGDSWWGSVVFQDASSVVTKEIIYAASSNYAHVCLFNTAKGTPFISVLELRVLNSEAYLVNFVELLARFDVGLQDGEIIRYPDDVYDRIWTPYNSNEWTQIDNTLTIDHDATTSFDFLPLPPSIVMGTAAIPANVNDNIEFHFLPKNNASTCYVYMFFAELQKLQANQIREFNIFVNGDILNNAPINPIYLQNAYHLAIIENPLELWINKTSGSTLPPLLNAIEIYMTKNFSLSETYQTDVDGIINVKSIYGIKRNWQGDPCTPLAYLWDGLN…
GmMRLK41	Glyma.13G352800	13	899	100.359	MGMSRSFLVGFIGGLVLAVLIQAQDQSGFISIDCGAPAGVSYTELTRTGINYISDANFIDTGVSRKIVSELKSVYQQQLWDVRSFPEGKRNCYKISITRGSTYLIRTSFLYGNYDGLNTEPQFDIHLGANRWATVIIYNATIYYAKEIIHVPSQDYVQICLVNTGHGIPFISAIELRTLKNDTYVTQFGSLETYNDYERCDLGSNTGGYRYKDDVYDRFWNTCDFDEDWTPVLNASIPADSLEQNDYEPPAIVLSTAVTPANVSVPLVIKWVPQDPTDQFYVYMHFLEIQVLATNQTRQFSITENGKTWFPNLSPTNQSVDTIYSLRAVSGEQIKYSFEMTENSTLPPIISAIEIYRVIDFQQSDTFQGDVDAITAIKSVYGVTRDWQGDPCAPIDYLW…
GmMRLK42	Glyma.13G352900	13	887	99.3759	MALVYLSSYMMSMTFSIAFLGGLLILAQDQSGFISIDCGAPADINYTEPKTGINYTSDANFVNTGVSGTVETEIISSGYQRQMMNVRSFPEGKRNCYKINITRGSTYLIRTNFLYGNYDGLNKAPQFDIHLGANRWYTVTISNASTPQANEIIYVPSLDYLQICLVDTDHGTPFISAIELRTLKNYTYVTQFGSLEYYNRWDLGSNNSYRYNHDVYDRFWYIYGDNKDWKQLSASIPADSLNQNDYKPPEIILSTAVTPVNASAPLVISWEPPDQTELYYVYMHFTEIQVLAKNQTREFNIAQNGKPWCPNMSPPYQNVTTIYSRLGTSGKKIEYSLEKTKDSSLPPIINAIEIYRVINFQQSDTHQGDVDAIATIKSVYGMTRDWQGDPCSPVAYLWN…
GmMRLK43	Glyma.15G021300	15	905	101.673	MDGKWRCHWAWSCTLWCVLAYTVSEFTGKSIVMATGKNSMHHKQGRRKLDDVTGSICIDCGIAEGLDYTDDKTQIHYTSDAQFIGTGTSKSISHKFISDTPQRTFTNVRSFPEGKKNCYTLRHPEGRNTIYLIRASFMYGNYDDLNKLPQFDLYIGVNLWDTVMFENATHVVIKEILHVPSLDELYVCLLNTDKGTPFISALEVRHFDHSSYRTKSELLSLYRRFDIGSTTNEIVRYDKDVYDRMWYPYNLPDSTPLNTSFTVDSLNHTAYHLPSAVMKTAVRPTNENDSLEFEFDTGQPTSESYVYMHFAEIEVLNENECRAFDITLNGKLWAEYVTPTYLQSNTIDGNQSIRGSKLKFSMHKKPNSTHPPILNAMEIYIVKEFLHSPTNQDDVKAII…
GmMRLK44	Glyma.15G021400	15	897	100.774	MGMSRSFLVAFLGCLLLAVPIQAQDQSGFISIACGAPAGVNFTVPKTGLNYTSDANFINTGVSRTIVPELRDQFQRYVWNLRSFPEGKRNCYKINITRGSKYLIRASFLYGNYDGLNMLPQFDLLLGANRWRTVNINNASVSRDFEIIYVPSLDYVHICMVDTGLGTPFISAIELRSLRNDIYETEFGSLEKYIRRDLGSNKGYRYDDDVYDRYWSYDDADTWYDNVDKWRKLNFPIDADSLVQNKYQPPAVVMSTAVTPANVSAPLVISWEPDDPKESFYVYMHFTEIQVLAKNQTREFNITLNGKLWYENESPRYHSVNTIYSTSGISGKLINFSFVMTETSTLPPIINAIEIYRVKEFPQQDTYQGDVDAITTIKSVYGVTRDWQGDPCSPKDYLW…
GmMRLK45	Glyma.15G021700	15	898	101.027	MRMSRSFLVAFLGCLLLAVPIQAQDQSGFLSIACGAPAGVNFTVPITGLNYTSDANFINTGVKSTIVSELRDQFQRHVWNLRSFPEGKRNCYKINITRGSKYLIRASFLYGNYDGLNMLPQFDLLLGANRWRTVNIKNASVSRHFEIIYVPSLDYVHICMVDTGLGTPFISAIELRSLRNDIYETEFGSLEKYIRRDLGSNKGYRYDDDVYDRYWNYDDADTWYDNVDKWKQLNFPIDADSLVQKQYQPPAVVMSTAVTPANVSAPLVISWEPYDPKDSFYVYMHFTEIQVLAKNQTREFNITLNGKLWYENESPRYHSVDTIYTPSGISGKLINFSFVMTETSTLPPIINAIEIYRVKEFPQQDTYQGDVDAITTIKSVYGVTRDWQGDPCSPKDYLW…
GmMRLK46	Glyma.15G021800	15	892	99.2696	MGMSRSFLVTFLGCLVLAVLIQAQDQSGFISIACGAPAGVNFTVPNTGLNYTSDANFINTGVSRTIVPELRDQFLQNVWNLRSFPEGQRNCYKINITRGSKYLIRASFLYGNYDGLNMLPKFDLLLGANRWLTVNINNASVSLDFEIIYVPSLDYVHICMVDTGHGTPFISAIELRTLRIDIYETRFGSLETDFRVDLGSNRGYRYNYDVYDRYWSGADLDTWRPLNFPIDADSLVQNDYKPPAVVMSTAITPANVSAPLVISWKPDDPKDSFYVYLHFTEIQVLAKNQTREFNITLNGNPWTENISPRYHSVNTIYSTSGISGEKINFSFVMTETSTLPPIINAIEIYRVKEFPQPDTYQGDVDAITTIKSVYGVTRDWQGDPCSPKDYLWEGLNCTY…
GmMRLK47	Glyma.15G021900	15	888	99.2498	MGMSMSFHVVLLVSLVLAVLIQAQDQSGFISIDCGAPDVNYTESTTGINYTSDANFINTGVSRIIASELKNGYQKQAWYVRSFPEGVRNCYKINITRGSTYLIRASFLYGNYDGLNMLPQFDLLLGANRWATVTIYNASLDQFNEIIHVPSLDSVQLCLVNTGHGTPFISAVELRTLKNDTYVTRFGSLETYNRWDLGSNQAYRYNYDVYDRAWFTYGNNNDWTQLNVSISVDSLSQSDFKPPAIVMSTAVTPVNASAPLVISWEPQDQTELYYVYMHFTEVEVLEKNQTREFNINQNGKPWYQNLSPRYQKADTIYSGIGTSGEKIKYSLEMTENSNLPPIINAIEIYRLKDFQQSDTYQGDVDVITTIKSVYKVTRDWQGDPCGPVAYLWHGLNCTY…
GmMRLK48	Glyma.15G042900	15	741	81.9293	MTDWRNIGFFICVLSIFPLVCFCATFVPVDNYLIDCGATTSTSVGTRNFIADNKDLLSTQKDIVATTSSKSATSSSDDSSLYQTARVFTASSKYTFKINQKGRHWIRLYFLPFAYEKYNLRAADFTVSTQNHVLFRSLNMQKDPVMKEYSVNVTSDSLVLTFAPSGSSIAFVNAIEVVSVPDDLIVDDGFALDPSVTSSGLVTQALETVWRVNMGGPTVTPINDTLQRTWVPDQSFLLQSNLASFSSNIKGVKYENHGQATENTAPPTVYGTLTQMNSTYDPRNIFNVTWQFDVSPGFQYLVRLHFCDVVSKALNELYFNAYVDSKLAASSADPSTTSNNALGVPYYRDLVTAVAVSKTLRVSIGPSEVNKEYPNAILNGLEIMKMNNSMGSLIPGAVA…
GmMRLK49	Glyma.15G266400	15	894	100.321	MRNMGMSSMSFLIAFLGCLVLAALIQAQDQSGFISIDCGTPEMNYTEQSTGLNYTSDANFINTGVRKSIASQLRNGYLKHMWYVRSFPEEGKRNCYKIEITRGTKYLIRVEFLYGNYDGQNMLPQFDLLLGASQWATVTIKNATIDQAEEIIHVPSLDYLQICLVDTGHGTPFISSIELRTLRDDIYVTRFGSLQNYFRWDLGSSRGYRYNYDVYDRYWSYGNINEWKILSASITADSLDQSQDDFKVPAIVLSTAITPLNASAPLVILWEPEHQTEQFYVYMHFTEIEELAKNQTREFNITLNGKSWFTNLSPQYQGVTTIRSKSGTSGKIIIFSLEMTENSTLPPIINAIEIYKVIEFQQADTYQGDVDAITTIKSVYEVTRDWQGDPCAPIDYLWQ…
GmMRLK50	Glyma.16G092600	16	939	104.033	MTSWTSGMHGLASFCFAASGLSLSVNKMALFSIWFHICSRSENDEHDFSFVAVLKSRTLPGFLSLSCGGRTSFRDTSNISWVPDTSYITTGKTTTITYSDDSSALNISARFFLNSRRRKCYRIPVNNSTTLVLVRATFLYKNYDGLGKPPKFSASIGTAIAATINLAESDPWSEEFLWTVNKDTLSFCLNAIPKGGSPVISSLEIRPLPQGAYTNGMADFPNKLLRKSYRIDCGHSNGSIRYPLDPFDRIWDADRSFTPFHVATGFKIQLSFKQSSLEEKPPPAILQTGRVLARRNTLTYSLPLDALGDYYIILYFAGILPVFPSFDVLINGELVKSNYTINSSETSALYLTRKGIGSLNITLKSISFCPQINAFEVYKMVDVPSDASSTTVSALQVIQ…
GmMRLK51	Glyma.16G179600	16	773	86.0641	METQKLIIHFILLLLFISCSSSFTPIDNYLLSCGSQNNASLFNRIFVSDSTSHGSIFLSADKSISLTYQDPPPNLPTLYHTARVFPITGSYRFNMRINGTHLVRFHFSPFKAQGFDLKSANFSVLVDGNLVLRNFKPINGALLKEFILKIESNLLEILFRPEGNSGFGFVNAVEVFTAPADSVIDYGARLVGPSGVVEYKNLSSQVLETVHRINVGGVKVTPFNDTLWRTWIPDEEFLVLKDAAKRVGSTHTINYQKGGATREIAPDNVYMTAQEMNKDHSIIASQFNITWDFPVAPGGVRHLVRLHFCDIVSPALNLLYFDVYINGYYAYKDLDLSSLTVHVLASPFYVDFVVDSNELGVIQISVGPSELSSSARMNAILNGVEIMKLVNVVDSHVVP…
GmMRLK52	Glyma.17G102600	17	861	95.6968	MEVENKVIIVKLSNFVSSLSLILHLFLFTLAKCDSSFSPNVNYLIDCGSSHPTQLKDGRIFKSDRETTSLLSTTEDLHISLNSNLSPSIPSLSLPLYQTARVFQEESTYSFYISKSGRLWIRLYFFPLPDPSFNLTSAVFSVQTNHHVLLHEFSAWNNDTPVFKEYLVNVSDSIFSLEFKPKKNSFAFINAIEVVSAPDTLISDSATALSPLGEFKGLLNSALEVSYRINVGGPVITPDNDTLSRTWETDGSYNIFPQGSVNVSVSNKSIKYPRTGILTPLIAPNSVYASAVHMKDARVMEPNFNLSWVVNVESGYSYLIRIHFCDIVSKSLNRLYFNVYINGIEGVSSLDLSLQTKALATAFYKDFVLNAFSITSGSILVQVGPANLQHGMTDAIANG…
GmMRLK53	Glyma.17G166200	17	843	93.9311	MAILKIQHSLCILLVFLIQFSSLQLPSHGYTVPDNYFINCGSDSTISENGKNYVRESILKTSFGSSNTERSESQVPSPLYQTARIFRSESSYEFSIDTNGTYLVRLHFFAFSSPSNLSSARFNVSVPGFWLLQNSDVRNYTNNNSALVKEFYMQISPPSFRITFRPLPSSFAFVNAIELFILPLHLISNIVSRFTYSANIGSLNSYSGLYSRVLETKHRLNVGGQRVNDSLLRNWNPDDSYISNKENAKNRSPYPGQILYRVDDDHDGPNANKFTAPSDVYGTAREINNSSASARNITWALPVDNNTDHLLRLHFCDYWNPQSGLTYFDLSIYDTHVMSVNDYNDTDVSKELPAPYYYDFVVRSDSSGFMKVSIEPDASASIPNAFLNGLEIMKVIETS…
GmMRLK54	Glyma.18G011000	18	929	104.412	MGLCSLFLVTLLLLTSYAVCQLEEFISIDCGGTNNYTDKSTGLAWISDYGIMKHGKPVEVQNPSGNKVQYQRRREFPIDSRKYCYTLGTEERRRHLVRATFQYGSLDDGDTYPQFQLYLDATKWATVSIYDASRIYVKEMIFRAPSNSIDVCMCCATTGSPFISTLELRPLNLSMYATDFEGSFFLKVAARINFGAPSEDVVRYPDDPYDRIWESDLIKRQNYLVGVAPGTERINTTKKIEIETREYPPVKVMQTAVVGTKGILSYRLNLEDFPGNARAYAYFAEIEDLPKNETRKFKLEQPYIADYSNAVVNIAENANGSYTLYEPSYMNVSLEFVLSFSFVKTRDSTQGPLLNAMEISKYVSIASKTDRQDSNFVNAFRFLSAESVLKNEGDPCVPT…
GmMRLK55	Glyma.18G215800	18	894	97.7633	MRSMNRYYVCVPLFVCLVLAIELVVAKDFEPKDKILLNCGGPPSSTDTDGREWTTDVGSKFGSSTAKSATSPAATQDPAVPQVPYMTARVFHAPYTYTFPVASGWKFLRLHFYSASYSSLNASDALFAVAANSYTVLRNFSVAQTTLALNYAYIMREFAIHVEGESLNVTFTPSTNASNSYAFVNGIEIVSMPEIYTSTDGTLMMVGSNAPVTIDNSTALECVYRLNVGGNDISPSHDTGMFRSWSDDMPFLYGAAFGVTEPADPDVKFEYPPDTPSYIAPLDVYTTARTMGPNAEINTNYNLTWIFNIDSGFSYLVRLHFAEVSSNITKSNQRVFDIFLNNQTAMPEADVIAWAGEFDLSHSNGVPVHKDYVVFVPNGEPRQDLWLALHPNESNKPMY…
GmMRLK56	Glyma.18G269900	18	869	97.2372	MDTTSTQIASGTILFLLLLFFPYLSIADVIYSPVELFSINCGSSSNLSTRDGRNWTADIKFLSENKDSVAAPALTPSTLEGPYTDARLSHSQFTYSFPVSTGPKFLRLFFYSTSYQNFHRSKAYFSVKAGPYTLLQNFNASLHADAGNEPGDYLFREYCINLKDGDRLNITFIASKTSQNPDSYAFINGIEIVSMPPFLYYTNPHDVDITGLPHLVGVNTNLFPIENNFTLETKYRLRVGDQEIPASQDTGMLRSWDVDSKYVTTQSVLSLDIGPGIKLRFTKIPNYTAPDTVYRSVRNMGNNGTINMGFNLTWQLPIDSGFTYLLRLHFCQLNPEMKNPGYQSFFIFVQDQLVEKWADILSWSDKQEGVPVVKQYVVFIPGNQQETLNLSLKMHPNPQ…
GmMRLK57	Glyma.18G270100	18	868	97.3965	MGTTCVRFALGAILLHLLFLSLPNLSIADVVYSPVELFSINCGSNSSLSTRDGRNWTADIKFLSENKDSVAAPALTPSTLEGPYTDARFSHSQFTYSFPVSTGPKFLRLFFYSTSYRNFDRSKAYFSVKAGPYTLLQDFNASLHADADDDPENTLLREYCINLRDGERLNISFIASTEDSYAFINGIEIVSMPPFLYYTNPHDVDITGLPQLVGDSMNLQFPIENNFTLETKYRLRVGDQEIPASQDTGMLRFWDVDSKYVTTQSVLSLDISTGIKLRFTKKTPNYTAPDTVYRSVRNMGSNGTFNMGFNLTWQLPVDSGFTYLLRLHFCQLDPNISLPGDLSFFIFVQDQMVEKWADILGWSDKQKGVPVVKQYVVFIPGNQQETLNLSLKMHPNPQS…
GmMRLK58	Glyma.18G270600	18	1123	124.542	MVPPVIHQICFGHSNAAVNNGKSLVDFVEHKTDEELWLSIELALVRMILHIFYCNNGVISLRRWLQRWWWASTPVRNRTKLSHSGENPNPTRMNLVRDGDVPEQDDVVVVEDLAVTTVVGAEQQRVTFQVVQEGVILERFSQCSGNLIQRSGLFYPGDFMVDSLLAQFLCNATKRFKESDIVCDSTKIEFEEHGGVERVKTKLRSMESGIHGSLGCGEVGHGGLEAVQAGERFDICHGRATEKGAALSMDTTDTRIALGSILILLLMCLSNLSIAEVIYSPDELLSINCGSSSNFSSRDGRNWTVDINFLIAESRVNSVAAPALTPTTQEGPYTYARLSRSQFTYSFPVTAGPKFLRLFFHSTSYHNFDRPNAYFSVKAGSYTLLRDFNASLNADADDG…
GmMRLK59	Glyma.18G270700	18	857	95.7706	MDTTGTHIASGAILFLLLLCLSYLSIADVIYSPVELFSINCGSNSSLSTRDGRNWTADIKFLSENKDSVAAPALTPSTLEGPYTDARFSHSQFTYSFSVSTGPKFLRLFFYSTSYQNFHRSKAYFSVKAGQYTLFQDFNASLNADADDDPAQTDILFREYCINLKDGDRLNITFIPSKTSQHPDSYAFINGIEIVSMPPFLYYTNPDDVDISGLPLLVGLNTNPFPIENNFTLETKYRLRVGGAEIPASQDTGMLRSWDVDNKYVTSQSVLSLYIATGIKLRFTNKIPNYTAPDTVYRSVRNMGSNGTFNMGFNLTWQLPVDSGFTYLLRLHFCQLDPNISRPGDQSFFIYVQDQLVEDWADILGWSHKQKGVPVVKQYVVFIPGNQQETLNLSLKMHP…
GmMRLK60	Glyma.18G270800	18	909	102.67	MKEFERDKIRENKHNPVYDIPSNKQKSKASVDLKSPAFLEKNRKKHESSCNISKGNLDNSYFIVDFHRLNSLFCNCVLLRLQLISMDTTGTHIASGAIFFLLLLCLSNLSIADVIYSPVELFSINCGSNSSLSTRDGRNWTADIKFLSENKDSVAAPALTPSILEGPYTDARFSHSQFTYSFPVSTGPKFLRLFFYSTSYQNFHRSKAYFSVKAGPYTLLQYFNASLNADADDDPDNFLFREYCINLRDGERLNISFIPSTEDSYAFINGIEIVSMPPFLYYTNPDDDLPQLVGLNMNPFPIENNYAMETKYRLRVGDQEIPASQDTGMLRSWDVDNKYVTTQNVLSLDIDSGIKLRFTKTPNYTAPDTVYRSLRNMGSNGTVNMGFNLTWQLPVDSGF…
GmMRLK61	Glyma.18G270900	18	875	97.4534	MDTNCIRIALGTILLILPCLPFLSIAEVIYPPLELFSISCGSSTNFTLDGRNWIGDNNSKLLSESQGSVAAPPNTPTTIQGPYTYARLSHSKFTYSFSLKAGPKFVRLFFYSVSYQSFDRTKACFSVTAGPYTLLRDFDASLNADADDDPGQPDILFREYCINLEDGQKQLNITFIPSKTSQNPDSYAFINGIEIVSLPPFLYYTNPDDDITGWPQPVGLNTNPFPIENNYAMETKYRLRVGDQQIPALNDTGMLRSWDVDSKYVTTQSVLSLDIATGIKLRFTKKTPNYTAPDTVYRSVRNMGSNGTFNMGFNLTWQLPIDSGFNYLLRLHFCQLDPNISRPGDQSFFIYVQDQLVEDWADIIGWSDKQKGVPVVKQYVVLIPGNEQETLNLSLKMHP…
GmMRLK62	Glyma.18G271000	18	863	96.8599	MDTTCTRIALGTIILHLLLMGLSYLSIAEVIYSPDELLSINCGSSSNFSTRDGRNWTVDINFLTVESRINSVAAPALTPTTLMGPYTYARLSHSQFTYSFPVTAGPKFLRLFFYSTSYQNFDRTNAYFSVKFGPYTYTLLQDFNASLNADVDNDPGQPDILFREYCINIGEGERLDITFIPTITAQHQHSYAFINGIEIVSMSPYLYYTNPDDYTGVPQIVGTLSQYPIENSSALETIYRLNVAGKDITGSEDTGMLRTWKADDNYLTTQSTMSVDFGRITKLSFNMTQNYTAPDEVYRTVRNMGTNGSMNMRFNLTWQLPVDSGFTYLLRLHFCQLDPHVSLSGDLRFSIYIADQLGTDWADVLLWTYNRKGVPVVRDYVVSYIPGNREKTNLSLKMH…
GmMRLK63	Glyma.18G271100	18	883	98.0454	MCAASIALAISMDTNCIRIALGTILLILPCLPFLSIAEVIYPPLELFSISCGSSTNFTLDGRNWIGDNNSKLLSESQGSVAAPPNTPTAIQGPYTYARLSHSQFTYSFSLKAGPKFVRLFFYSASYQSFYRTKAYFSVTAGPYTLLRDFDASLNAAADDDPGQPDILFREYCINLEDGQKQLNITFIPSKTAQHPYSYAFINGIEIVSMPPFLYYTNPDDYDGVPQTVGTLSQYHIENSSALETIYRLNVAGKDITGSEDTGMLRTWKADDNYLTTQSTTSVDFGRITKLSFNMTQNYTAPDEVYRTVRNMGTNGSMNMRFNLTWQLPVDSGFTYLLRLHFCELDPFVLQAGDLMFVIYIADQLVTNRADVLLWTDNQKGVPVVRDYVVLIPGNRKKLN…
GmMRLK64	Glyma.18G271200	18	849	95.1356	MDTTGTHIASGAIFFLLLLCLSSLSIADVIYSPVELFSINCGSNSSLSTRDGRNWTADIKFLSENKDSVAAPALTPSTLEGPYTDARFSHSQFTYSFSVSTGPKFIRLFYSTSYQNFHRSKAYFSVKAGPYTLLQYFNASLNADADDDPDNFLFREYCINLRDGERLNISFIPSTEDSYAFINGIEIVSMPPFLYYTHPDDDITGWPQPVGLNTNPFPIENNYAMETKYRLRVGDQQIPASQDTGMLRSWDVDNKYVTTQSVLSLDIESGIKLRFTKTPNYTAPDTVYRSLRNMGSNGTVNMGFNLTWQLPVDSGFTYLLRLHFCQLDPRIENPGDLSFFIFVQDQLVEDWADVLGWSDKQKGVPVVRQYAVVIPGNQQERLNLSLKMHPNPQSLAKDA…
GmMRLK65	Glyma.19G033100	19	1186	133.951	MTFLGITSLTLFLLSPIFTHLKAYNPVDCFTISCGTTTVSLPTDLYYMSAIDTVFTLVGHDMLFSIESIAALETVYRIQVRGHEISPQSDTGLFRKWAANTDGKMNITVNPDHVAPKELYRTAHNMGTNTTLNIISNLTWEFPVDAGFTYVLRFHFWELDPNLDIDGDRVFFIYIASHLVDDRADVMRWTQKQKRFLRNNTQKKVYKGYFEGGFTPVTIKHLKLDSQQGANDIMNKIEMLSQLCHLHLVFLIGYCNENYEMILDYDFMACDTNNAHLLWKQRLQICIGITCRLHYLHTGAKHTIIHHDLKTTNILLDDNVSPKTMRFLSINSVALFLFLLFSTHIQAYTPEDNFSISCGTTGTSFDGERTWTGDIHKKYLSGGQDDTVSTEATTQSPSV…
GmMRLK66	Glyma.19G178400	19	931	103.96	MESIFLSSFKFALSLSLLLHSPSFSSAQIMQGFVSLDCGGTEKFTDELGLHWTPDDKLTYGQISTISVANETRKQYTTLRHFPADSRKYCYTLEVVSRTRYLLRASFLYGNFDNNNVYPKFDISVGATHWSTIVISDANSIEMRELIFLASSPTVSVCLSNATTGQPFISTLELRQFNGSVYYTQFEQHFYLSVSARINFGAESDAPIRYPDDPFDRIWESDSVKKANYLVDVAAGTEKISTTVPIDVNRDEMPPVKVMQTAVVGTNGSLTYRLNLDGFPGTGWAFTYFAEIEDLDPDESRKFRLVLPGQPDISKAVVNIEENAQGKYRLYEPGFTNISLPFVLSFRFGKTYDSSRGPLLNAMEINMYLEKNDGSLDGATISNILSHYSAADWLQEGGD…
GmMRLK67	Glyma.19G245800	19	866	95.7147	MQHSSAKGLLLSLVCVFVLLNEIDAGAWNEEPGSLILGCGLDGGGAKDADGRQWSPDSKFLGPEGGSITSKASYQDPSLMSEIPYMSARVFTSETTYKFPVQPDKRYWLRLHFYPALYGSFNPSDSYFSVTANGVTLLSNFSATTTCEALSQAYIDREYSLAPLNSDALTLTFKPSDKYNGTFAFVNGLQLIPMPELFDSGALVGYADQTTDVKSLNLQTMVRLNVGGQYISPTHDSGLTRMWYDDTPYLYGAGTGVTNQAEKNVPIDYQTMPKYIAPSDVYSTSRSMGTDKDVNMGFNLTWIFQVDPNSMYLVRLHFCDYYYSKVNEIVFDVFLNNQTAQAQADVIGWTGGKGVPTYKDYVIYVQDGEGDDKLWLALHPSPDSKPEYYDAMLNGVEIF…
GmMRLK68	Glyma.20G162300	20	840	93.1892	MSFPQSLILTSHSSRNQTSLSSMNTQNLIPFILLLFIPFSVSFSTTDNFLLSCGSHSNASLFNRVFVGDSTDSGSTFLSSGDSISLTYQKPPQNLPTLYHTARLFRSTGRYRFNMKKNGTHLVRFHFSPFKAQSFDLKSAKFNVSVNGVSVLSNFQPPNDVLLKEFILKIVSNVLEILFRPVGDSGFAFVNALEVFTAPVDFVIDFGARLVGPSGVEEYRSLSSQVLETVHRINVGGLKITPFNDTLWRTWIPDEDYLVFKGAAKPAVSTHTPNYQKGGATREIAPENVYMTAQQMNRENSSLASRFNITWNFPVSPGGVPHLVRLHFCDIVSPALNLLYFDVYINGYIAYKDLDLSALAIHTLASPVYVDFVTNSDDTGFVQVSVGPSELSSSIRMNA…
GmMRLK69	Glyma.20G225800	20	843	93.7348	MHSTIACLLLVFCFPVFLNAVPPDKGGGDSLMLGCGLGEGGGKDSDGRQWTPDNKYLSGGNSVTSKASFQDPSLFSEVPYMTSRVFTSEATYKFPVKPDKRYWLRLHFYPAVYNTFDPANSYFSVTSNAVTLLSNFSASITCQALSQAYLDREYSLAPLDSDTLTLTFKPSEKQNGAFAFVNGIQLIEMPELFDSAPLVGYSDQTMDTKSLHFQTMFRLNVGGQFISPKQDSGLSRMWYDDTPYLYGAATGVTNQATKDVKIDYKTMPQNIAPPNVYSTSRSMGNNKDVNMGFNLTWIFQVDPGSMYLTRLHFCDYYYSKVNEIVFKIFINNQTAEAEADVIGWTGGKGVPTYKDYVIYVKDEAGDDQLWLALHPALETKPEFYDSLLNGVEVFKLNDT…
GmMRLK70	Glyma.U033500	mitochondria or chloroplasts	811	89.9123	MKDCREICSFICALSILPLVCFSANFVPIDNYLIDCGSPTNTSIDSRNFSADSFYKNFLSTQQDILASTSLKSITSTRDSPLYSTARIFTAPSKYTFPINKKGRHWIRLYFFPFAYEKYDLSAAKFAVSTQNYNLLSDFSVLKNPVMKEYSLIVSVPDDLIIDDAFTLNPAGSYSGLFAQALETVFRVNMGGPTVSSGSDTLQRTWLPDKKFLIQPNLARNFTNIGAVKYVDGGPTANTAPPIVYGTLTQMNSADDPRSNFNVTWQFDVEPQFQYLVRLHFCDIISKSLNELYFNVYINSWFVAKDLDLSTRNNILGAPFFKDMITAPSASTKILVSIGPSTVSNDYPNAILNGLEIMKMNNSVSSLSSSTAVPLSSTSGSGSKKVGLIVGVSVGAFLA…
GmMRLK71	Glyma.U027000	mitochondria or chloroplasts	787	88.7357	MRFNSITSVTTLFLFLSLFTHLHAYTPVDNFTISCGTTGKSYDGERTWTGDTGSTFLSHQDGTVSANATTQSPSTNQVPYTAARLSRSRFSYSFPVSPGPKFLRLFFYPAEYASFPSSNASFTDQSNQFTLLHVFNASLKAENTKTIFREYVVNVDGDSERLNLTFTPSQPNSYAFINGIEVLSMPSNLYYTSANDNGLKLVGTDTLFPIRTNTALETEYRIKVGGQGISPRNDTGLFRNWAGQDEDYLIKQKNPQNSAITGNTNGKMNITVNPDYVAPKELYRTARVMGTNTSMNKSLKLTWEFPVDSGFHYMIRFHFCQLDPNITNIGDRVFSLYIGSEFLDVMRWSQKQKGVAVYKDYAILIPKSDTQKQVNLSLQMMNPYESAKDKENNDPFLNG…
GmMRLK72	Glyma.U027100	mitochondria or chloroplasts	819	91.7469	MISTVRFYSVTSFVLAFLFFSIELQAYTPEDNFTISCGTTGIVFDGQRTWTGDADTKYLSGGQGSTVLTEAATQDPSVNQAPYTTARLSRFQFNYSFPVSAGPKFVRLFFYPADYPSFPRTHASFSVQSNGFTFLKGFNASLNADAEATNTIFREYVINVNDGEILILSFTPSQPNSYAFINGIEVLSMPSDLYYTSATHSTGFKFVGNTTLYSVETRFALQVEYRIKIIGQEISPLNDTGLFRKWAGDEEDYLIKQNPQNNDLSADLDGKMNITVNPDYVAPKELYRTARNMGTNATLNKISNLTWEFPVDSGFTYVLRLHFCEIDPNINKDGDRVFFIYIASQLAEDNADVMQWSHNQKGLAVQRNYAVLMPKDNTQKKVNLSLQMHPYATPDKTIY…
